# Supplementary material for: Quantification of threats to bats at localized spatial scales for conservation and management
Source: PLoS One. 2024 Oct 9;19(10):e0310812. doi: 10.1371/journal.pone.0310812 (PMC11463755; doi:10.1371/journal.pone.0310812)
Supplement: S1 Table — Survey methods were as follows: A = anabat, E = the unaided ear, V = visual, M = mist net. (XLSX) [file pone.0310812.s003.xlsx]

## Sheet: Sampling coordinates
Table S1. Sampling and locality information. Survey methods were as follows: A=anabat, E=the unaided ear, V=visual, M=mist net.
All sampling areas	Sampling areas (fully sampled)	Survey methods	Land owner/manager	Habitat	Sampling year
Barnett Ranch (West Upland)	Barnett Ranch (West Upland)	E, V	City of San Diego Public Utilities	Roosting	2016
Cottonwood Creek		A, E, V, M	City of San Diego Public Utilities	Roosting	2002-2004
Barrett Lake	Barrett Lake	A, E, V, M	City of San Diego	Foraging	-
Cabrillo	Cabrillo	A, E, V, M	-	Foraging	2002-2004
Laguna Troughs	Laguna Troughs	A, E, V, M	U.S. Forest Service	Foraging	2002-2003
Agua Dulce Canyon		A, E, V, M	U.S. Forest Service	Foraging	2002
Lucky Chuck		A, E, V, M	U.S. Forest Service	Roosting, foraging	2002
Filaree Flat		A, E, V, M	U.S. Forest Service	Foraging	2003
Nobel Canyon		A, E, V, M	-	Foraging	2003
Water of the Woods		A, E, V, M	U.S. Forest Service	Foraging	2002
Noble		E, V	U.S. Forest Service	Roosting	2015
Upper Pine Creek (Cleveland)	Upper Pine Creek (Cleveland)	A, E, V, M	-	Foraging	2002-2003
Corte Madera	Corte Madera	M, A	-	Foraging, roosting	2017
Guatay		A, E, V, M	U.S. Forest Service	Roosting, foraging	2003
Old Hwy 80		E, V	U.S. Forest Service	Roosting	2015
Cottonwood Creek (Old Hwy 80)		E, V	-	Roosting	2002
Cibbetts Flat	Cibbetts Flat	A, E, V, M	U.S. Forest Service	Foraging	2002-2003
Antone Canyon		E, V	U.S. Forest Service	Roosting	2015
Neighborhood		A, E, V, M	-	Foraging	2002
Long Potrero		A	San Diego Gas and Electric	Foraging	2015
Hauser Canyon		A, E, V, M	U.S. Forest Service	Foraging	2002
Descanso		A, E, V, M	-	Foraging	2003
Palo Verde		A, E, V, M	-	Foraging	2003
North Oaks (Cleveland)	North Oaks (Cleveland)	A, E, V	-	Foraging	2019
SDNHM West Oaks	SDNHM West Oaks	A, E, V	Non-profit	Foraging	2019
East Oaks (Cleveland)	East Oaks (Cleveland)	A, E, V	Non-profit	Foraging	2019
South Oaks		A, E, V	Non-profit	Foraging	2019
Sweetwater River (near Loveland Reservoir)		A, E, V, M	U.S. Forest Service	Foraging	2002
Clover Flat	Clover Flat	A	Public Land Trust	Foraging	2017
Coronado Cays		V, M	-	Roosting	2002
Coronado Cays Private Residence		V, M	-	Roosting
Living Coast	Living Coast	A	San Diego Bay National Wildlife Refuge	Foraging	2015
Flinn Springs County Park		M, A	-	Foraging	2003
Crestridge Ecological Reserve		A, E, V, M	California Department of Fish and Wildlife	Foraging	2002
Cuyamaca Rancho State Park		A, E, V, M	California Department of Parks and Recreation	Foraging	2003
El Monte	El Monte	A, E, V, M	El Monte County Park	Foraging, roosting	2002-2016
South Slope	South Slope	A	County Department of Parks and Recreation	Foraging	2019
Southwest Grove	Southwest Grove	A	County Department of Parks and Recreation	Foraging	2019
West Draw	West Draw	A	County Department of Parks and Recreation	Foraging	2019
Hellhole	Hellhole	E, V	San Diego County Department of Parks and Recreation	Foraging, roosting	2008
Highway 79 (Cuyamaca Rancho State Park)		E, V	California Department of Parks and Recreation	Roosting	2004-2005
Highway 80 (Jacumba)		E, V	-	Roosting	2002
Oak Woodland Clearing		A, E, V, M	San Diego Department of Parks and Recreation	Foraging	2003
Poway Creek		E, V	San Diego Department of Parks and Recreation	Foraging	2002-2003
Penasquitos Lower	Penasquitos Lower	A, E, V, M	San Diego Department of Parks and Recreation	Foraging	2002-2003
Natural Caves		A, E, V, M	City of San Diego Public Utilities	Roosting	2002
Marron	Marron	M	San Diego Public Utilities Department	Foraging, roosting	2015-2016
Cottonwood Creek Crossing		A, E, V, M	San Diego Public Utilities Department	Foraging	2003
Cottonwood (Marron Spring)	Cottonwood (Marron Spring)	A, E, V, M	San Diego Public Utilities Department	Foraging	2002-2003
Artery		E, V	-	Roosting	2016
Chief of the Hills		E, V	-	Roosting	2015-2016
Oak Canyon		A, E, V, M	San Diego Department of Parks and Recreation	Foraging	2017
Padre Dam		A, E, V, M	San Diego Department of Parks and Recreation	Foraging	2002-2003
San Diego River	San Diego River	A, E, V, M	San Diego Department of Parks and Recreation	Foraging	2002-2003
Shephards Pond		A, E, V, M	San Diego Department of Parks and Recreation	Foraging	2002-2003
Mission Trails	Mission Trails	A, E, V, M	San Diego Department of Parks and Recreation	Foraging, roosting	2017
Jackson Drive		A, E, V, M	San Diego Department of Parks and Recreation	Roosting, foraging	2017
Mission Valley, San Diego River		A, E, V	Private	Foraging	2002
Central Draw	Central Draw	A, E, V	County Department of Parks and Recreation	Foraging	2019
Fake Pond	Fake Pond	A, E, V	County Department of Parks and Recreation	Foraging	2019
Ranch House		A, E, V	County Department of Parks and Recreation	Roosting, foraging	2019
South Boulders		A, E, V	County Department of Parks and Recreation	Roosting, foraging	2019
North Creek	North Creek	A, E, V	County Department of Parks and Recreation	Foraging	2019
Powerline Road		A, E, V	County Department of Parks and Recreation	Foraging	2019
West Creek	West Creek	A, E, V	County Department of Parks and Recreation	Foraging	2019
Old House		A, E, V	County Department of Parks and Recreation	Roosting, foraging	2019
East Powerline Road		A, E, V	County Department of Parks and Recreation	Foraging	2019
Oak Oasis	Oak Oasis	M, A	County Department of Parks and Recreation	Foraging	2016
Observation Bunkers		E, V	-	Roosting	2003
O'Neal Canyon		E, V	-	Roosting	2002
Road Culverts		E, V	-	Roosting	2003
Otay River Valley	Otay River Valley	A	County Department of Parks and Recreation, City of Chula Vista	Foraging	2016
Man-made Structures		V, M	-	Roosting	2003
Dam Canyon Caves		A, V, M	U.S. Bureau of Land Management	Roosting, foraging	2003
Dam Canyon		A, V, M	City of Chula Vista	Foraging	2003
Boden Canyon	Boden Canyon	A, E, V, M	California Department of Fish and Wildlife	Foraging	2002-2003
Pamo I	Pamo I	M, A	San Diego Public Utilities Department	Foraging	2016
Pamo II	Pamo II	M, A	San Diego Public Utilities Department	Foraging	2016
Proctor Valley		M, A	-	Foraging	2015
Ramona Grasslands	Ramona Grasslands	M, A	-	Foraging
Ramona Private Residence		M, A	-	Roosting
Sycamore Canyon		A, E, V	County Department of Parks and Recreation	Foraging	2002
Barnett Ranch		A, E, V	County Department of Parks and Recreation	Foraging	2018
Holly South Riparian	Holly South Riparian	A, E, V	County Department of Parks and Recreation	Foraging	2018
Rancho Canada	Rancho Canada	M	California Department of Fish and Wildlife	Foraging	2015
North Parcel		A, E, V	County Department of Parks and Recreation	Foraging	2019
Boulder Oaks		M, A	Salvation Army	Foraging	2016
Dos Picos County Park		M, A	-	Foraging	2003
Luelf Pond		A, E, V	County Department of Parks and Recreation	Foraging	2018
Middle Parcel South	Middle Parcel South	A, E, V	County Department of Parks and Recreation	Foraging	2019
North Parcel South		A, E, V	County Department of Parks and Recreation	Foraging	2019
South Parcel		A, E, V	County Department of Parks and Recreation	Foraging	2019
South Parcel East		A, E, V	County Department of Parks and Recreation	Foraging	2019
South Parcel (West)	South Parcel (West)	A, E, V	County Department of Parks and Recreation	Foraging	2019
Honey Springs Ranch	Honey Springs Ranch	A	California Department of Fish and Wildlife	Roosting, foraging	2015
Hollenbeck Canyon	Hollenbeck Canyon	A, E, V, M	California Department of Fish and Wildlife	Foraging	2015
Cedar Canyon		M, A	Joint	Foraging	2002-2003
Highway 94 in Jamul		E, V	-	Roosting	2015
Jamul Mountains		A, E, V	-	Roosting, foraging	2002
Maintenance Shed	Maintenance Shed	A, E, V, M	California Department of Fish and Wildlife	Roosting, foraging	2003-2005
Hollenbeck Canyon Creek		A, E, V, M	California Department of Fish and Wildlife	Roosting, foraging	2005-2006
Upper Lyon's Valley Creek		A, E, V, M	-	Foraging	2005
Creek Crossing		A, E, V, M	California Department of Fish and Wildlife	Foraging	2003-2003
Honey Springs Creek	Honey Springs Creek	A, E, V, M	California Department of Fish and Wildlife	Foraging	2005-2006
Northeast Dulzura Creek	Northeast Dulzura Creek	A, E, V, M	California Department of Fish and Wildlife	Foraging	2005-2006
Jamul Creek Cliffs		A, E, V, M	California Department of Fish and Wildlife	Roosting, foraging	2003
Jamul Creek (Above Daly)	Jamul Creek (Above Daly)	A, E, V, M	California Department of Fish and Wildlife	Foraging	2005-2006
Jamul Creek (Below Kiln)	Jamul Creek (Below Kiln)	A, E, V, M	California Department of Fish and Wildlife	Foraging	2005-2006
Dulzura Creek Confluence	Dulzura Creek Confluence	A, E, V, M	California Department of Fish and Wildlife	Foraging	2005-2006
Lyon's Peak		A, E, V, M	-	Roosting, foraging	2002
Dulzura Creek		A, E, V, M	California Department of Fish and Wildlife	Roosting	2002-2005
URDS	URDS	A, E, V, M	U.S. Fish and Wildlife Service	Foraging	2003
Sweetwater River (Boulders)		A, E, V, M	U.S. Fish and Wildlife Service	Roosting, foraging	2002
Creek Crossing		A	County Department of Parks and Recreation	Foraging	2018
Floodplain	Floodplain	A	County Department of Parks and Recreation	Foraging	2018
Fairbanks Ranch	Fairbanks Ranch	M, A	-	Foraging	2003
San Felipe I	San Felipe I	M, A	California Department of Fish and Wildlife	Foraging	2017
Ready Relief		M, A	California Department of Fish and Wildlife	Roosting	2015-2017
San Felipe II	San Felipe II	M, A	California Department of Fish and Wildlife	Foraging	2017
Banner Grade and Sentenac Canyon		M, A	California Department of Fish and Wildlife	Roosting	2015-2017
Parcel North	Parcel North	A, V	County	Foraging	2018
Parcel South	Parcel South	A, V	County Department of Parks and Recreation	Foraging	2018
San Pasqual Valley		M, A	-	Foraging	2003
Corner		A, E, V, M	County Department of Parks and Recreation	Roosting, foraging	2002-2005
Bailey Creek	Bailey Creek	A, E, V, M	County Department of Parks and Recreation	Foraging	2005
East Property Cattle		A, E, V, M	County Department of Parks and Recreation	Foraging	2003
East SY Creek Crossing, East Property		A, E, V, M	County Department of Parks and Recreation	Foraging	2002-2006
East Sy Creek (East)	Easy Sy Creek	A, E, V, M	County Department of Parks and Recreation	Foraging	2006
Northeast SY Creek, East Property		A, E, V, M	County Department of Parks and Recreation	Foraging	2002-2006
Tributary of SY Creek, East Property		A, E, V, M	County Department of Parks and Recreation	Foraging	2002
West Property Saddle		A, E, V, M	County Department of Parks and Recreation	Foraging	2002
West Sy Creek Crossing (East)	West Sy Creek Crossing (East)	A, E, V, M	County Department of Parks and Recreation	Foraging	2002-2006
West SY Creek, East Property		A, E, V, M	County Department of Parks and Recreation	Foraging	2002-2006
West Sy Creek (West)	West Sy Creek (West)	A, E, V, M	County Department of Parks and Recreation	Foraging	2002-2006
Sycuan Peak Ecological Reserve		A, E, V, M	-	Foraging	2002
Sweetwater River (Campbell Lane)		A, E, V, M	U.S. Fish and Wildlife Service	Foraging	2002-2003
Singing Hills Memorial Estates		A, E, V, M	Non-profit	Roosting, foraging	2002
Sycuan Mountains		A, E, V, M	-	Foraging	2002
Sloane I	Sloane I	A, E, V, M	-	Foraging	2015
Sloane II	Sloane II	M, A	-	Foraging	2017
Sweetwater County Park	Sweetwater County Park	M, A	-	Foraging	2002
Tijuana River Valley	Tijuana River Valley	A	U.S. Fish and Wildlife Service	Foraging	2016
Tijuana River Valley Park		A	California Department of Parks and Recreation	Roosting	2003
Torrey Pines		A	California Department of Parks and Recreation	Foraging, roosting	2017
Torrey Pines SNR	Torrey Pines SNR	A	California Department of Parks and Recreation	Foraging	2017
Torrey Pines		A	California Department of Parks and Recreation	Roosting	2017
Upper San Diego River	Upper San Diego River	M, A	-	Foraging	2017
Warner Springs I	Warner Springs I	A	U.S. Forest Service	Foraging	2016
Warner Springs II	Warner Springs II	E, V	Vista Irrigation District	Foraging	2017
Warner Springs III		E, V	-	Foraging	2017
Wilderness Gardens	Wilderness Gardens	E, V	County Department of Parks and Recreation	Foraging	2016
Sentenac Canyon		E, V	-	Roosting	-
Lake Hodges		E, V	-	Roosting	-
