# Supplementary material for: Quantification of threats to bats at localized spatial scales for conservation and management
Source: PLoS One. 2024 Oct 9;19(10):e0310812. doi: 10.1371/journal.pone.0310812 (PMC11463755; doi:10.1371/journal.pone.0310812)
Supplement: S2 Table — (XLSX) [file pone.0310812.s004.xlsx]

## Sheet: Sheet1
Sampling site	#Surveys	#Species observed	Slope (last sampling point)	percent observed out of prediction	average prediction by models	Ext (chao)	chao se	ext jack1	jack1 se	ext jack2	boot	boot se
Rancho Canada	2	2	1	1	0	0	0	0	0	0	0	0
Boden Canyon	7	11	0.18	0.939168	11.7125	11	0.409	11.86	0.86	12.57	11.42	0.57
Ramona Grasslands	20	12	0.01	1.03071	11.6425	12	0	12	0	10.29	12.28	0.51
Long Potrero	9	13	0.48	0.739687	17.575	20.11	10.4	16.66	1.78	18.99	14.54	1.09
Cibbets_Flat	4	9	0.66	0.948117	9.4925	9.19	0.59	9.75	0.75	9.58	9.45	0.55
East_Oaks_Cleveland_National_Fo	6	10	0.19	1.03413	9.67	10	0	10	0	8.4	10.28	0.58
North_Oaks_Cleveland_National_F	6	12	0.64	0.84181	14.255	13.88	2.88	14.5	1.44	15.43	13.21	1.05
El_Monte_County_Park	22	13	0.05	0.947004	13.7275	13.48	1.27	13.95	0.95	14	13.48	0.57
Living_Coast_Discovery_Center	43	9	0.03	0.949618	9.4775	9.24	0.72	9.98	0.98	9.07	9.62	0.67
Oak_Oasis	22	7	0.0003	0.998573	7.01	7	0	7	0	7	7.04	0.2
Barnett_Ranch_Northeast_Slope	9	11	0.3	0.903676	12.1725	11.59	1.19	12.78	1.26	12.29	12.03	1.2
Otay_River_Valley	15	12	0.077	0.9421	12.7375	12.47	1.25	12.93	0.93	13	12.55	0.82
Barnett_Ranch_Southeast_Slope	9	11	0.47	0.707623	15.545	18.11	10.4	14.56	2.22	16.99	12.52	1.23
Barnett_Ranch_Cattle_Pond	9	10	0.19	0.967118	10.34	10.15	0.49	10.89	0.89	9.63	10.69	0.83
Barnett_Ranch_Oak_Creek	9	9	0.33	0.759654	11.8475	11.67	4.01	11.67	1.54	14	10.05	0.78
Barnett_Ranch_Southwest_Corner	9	9	0.33	0.759814	11.845	11.67	4.01	11.67	1.54	14	10.04	0.77
Barnett_Ranch_West_Upland	9	8	0.28	0.851743	9.3925	8.89	1.69	9.78	1.26	9.97	8.93	0.92
Holly_Oaks_South_Riparian	9	9	0.17	0.947119	9.5025	9.22	0.67	9.89	0.89	9.31	9.59	0.85
Imperial_Lode_Mine	3	4	1.11	0.786627	5.085	4.67	1.33	5.33	1.49	5.67	4.67	1.09
Pat_Malloy_Mine	3	6	1.11	0.839454	7.1475	6.67	1.55	7.33	0.94	8	6.59	0.56
Benchmark_19_Mine	2	4	2	0.793651	5.04	4.08	0.34	7.33	0.5	4.5	4.25	0.43
Clover_Flat	16	11	0.0015	0.998185	11.02	11	0	11	0	11	11.08	0.27
Hellhole_Canyon_Winter_2008	18	9	0.12	0.860421	10.46	9.94	1.78	10.89	1.34	10.99	10.02	0.85
Los_Pen_Lower_Creek	9	8	0.04	1.01587	7.875	8	0	8	0	7.32	8.18	0.44
Boulder Oaks	20	10	0.1	0.846024	11.82	10.95	2.16	11.9	1.34	13.7	10.73	0.69
Proctor Valley	4	6	0.91	0.704639	8.515	9.38	5.47	8.25	1.79	9.42	7.01	1.01
San Felipe II	8	14	0.57	0.802177	17.4525	17.5	4.68	17.5	2.88	19.21	15.6	1.67
San Felipe I	6	10	0.36	0.963855	10.375	10.14	0.47	10.83	0.83	9.9	10.63	0.8
San Luis Rey	36	11	0.06	0.854203	12.8775	11.97	2.22	12.94	1.37	14.83	11.77	0.7
Laguna Ranch Troughs	10	13	0.24	0.902308	14.4075	13.9	1.71	14.8	1.27	14.98	13.95	0.88
Barrett Lake	16	12	0.06	0.9386	12.785	12	0.45	12.94	0.94	13.81	12.39	0.51
Corte Madera	16	13	0.07	0.945971	13.7425	13.47	1.25	13.94	0.94	14	13.56	0.62
Upper_Pine_Creek	4	11	0.53	0.949709	11.5825	11	0.36	11.75	0.75	12.25	11.33	0.53
West_Oaks_Cleveland_National	6	8	0.37	0.837696	9.55	8.83	1.91	9.67	1.18	11	8.7	0.68
South_Oaks_Cleveland_National	6	13	1.02	0.770485	16.8725	16.47	4.14	17.17	2.27	18.9	14.95	1.22
West_Draw_Escondido_Creek	3	4	0.56	1.00819	3.9675	4	0	4	0	3.83	4.04	0.19
Southwest_Grove_Escondido_Creek	3	8	1.33	0.874556	9.1475	8.67	1.57	9.33	1.49	10	8.59	0.91
South_Slope_Escondido_Creek	3	7	1.44	0.865801	8.085	7.67	1.33	8.33	1.49	8.67	7.67	1.09
Cottonwood_Creek_Marron	10	14	0.25	0.908206	15.415	14.9	1.71	15.8	1.27	15.98	14.98	0.79
Marron_Valley	21	15	0.048	0.949067	15.805	15	0.46	15.95	0.95	16.86	15.41	0.53
Mission_Trails_Regional_Park	15	9	0.076	0.925212	9.7275	9.47	1.25	9.93	0.93	10	9.51	0.59
Mission_Trails_San_Diego_River	10	10	0.066	1.04575	9.5625	10	0	10	0	7.87	10.38	0.78
Ranch_House	4	9	1.22	0.705882	12.75	15	8.83	12	2.6	13.67	10.33	1.5
Cabrillo_National_Forest	19	4	0.053	0.833768	4.7975	4	0.41	4.95	0.95	5.84	4.4	0.52
Mountain_Meadows_North_Creek	3	7	1.22	0.937082	7.47	7.17	0.54	7.67	0.67	7.67	7.37	0.62
Central_Draw	3	8	1.33	0.94451	8.47	8.17	0.54	8.67	0.67	8.67	8.37	0.55
Fake_Pond	3	6	1.22	0.824176	7.28	7.33	2.58	7.33	0.94	7.83	6.63	0.62
Mountain_Meadows_West_Creek	3	6	1	0.917431	6.54	6.33	0.94	6.67	0.67	6.83	6.33	0.54
South_Boulders	3	2	0.67	0.635425	3.1475	2.67	1.41	3.33	0.94	4	2.59	0.56
Pamo_Valley	14	14	0.013	1.01065	13.8525	14	0	14	0	13.21	14.2	0.47
Pamo_Valley_II	3	10	1.44	0.948767	10.54	10.33	0.94	10.67	0.67	10.83	10.33	0.47
Rancho_Canada	2	2	1	1	2	2	0	2	0	2	2	0
Barnett_Ranch	54	12	0.00071	1.01587	11.8125	12	0	12	0	11.06	12.19	0.41
Holly_Oaks	15	10	0.0019	0.997755	10.0225	10	0	10	0	10	10.09	0.32
Luelf_Pond	30	11	0.1	0.776836	14.16	13.9	4.37	13.9	1.67	16.7	12.14	0.87
South_Parcel_West	3	7	1.11	0.928382	7.54	7.33	0.94	7.67	0.67	7.83	7.33	0.54
Middle_Parcel_South	2	4	2	1	4	4	0	4	0	4	4	0
North_Parcel_South	3	6	1.11	0.927357	6.47	6.17	0.54	6.67	0.67	6.67	6.37	0.55
North_Parcel_North	3	6	0.89	1.01095	5.935	6	0	6	0	5.67	6.07	0.26
Hollenbeck_Canyon	5	6	0.34	0.902935	6.645	6.4	1.1	6.8	0.8	6.95	6.43	0.58
Hollenbeck_Canyon_Creek_Cross	10	12	0.12	0.944696	12.7025	12.45	1.21	12.9	0.9	12.99	12.47	0.69
Hollenbeck_Canyon_Creek	16	12	0.26	0.713861	16.81	19.5	10.95	15.75	3.02	18.43	13.56	1.53
Honey_Springs_Creek	15	7	0.067	0.900032	7.7775	7	0.43	7.93	0.93	8.8	7.38	0.51
Jamul_Creek_Above_Daly_Property	17	9	0.073	0.945875	9.515	9.34	0.7	9.94	0.94	9.17	9.61	0.71
NorthEast_Dulzura_Creek	17	10	0.073	0.952835	10.495	10.24	0.7	10.94	0.94	10.17	10.63	0.76
Honey_Springs_Ranch	5	10	0.29	0.940071	10.6375	10	0.38	10.8	0.8	11.4	10.35	0.54
Jamul_Creek_Below_Kiln	17	7	0.066	0.90527	7.7325	7.47	1.26	7.94	0.94	8	7.52	0.81
Jamul_Dulzura_Creek_Confluence	16	10	0.13	0.847278	11.8025	10.94	2.14	11.88	1.33	13.63	10.76	0.77
Rancho_Jamul_Maintenance_Shed	3	6	1.22	0.824176	7.28	7.33	2.58	7.33	1.49	7.83	6.63	0.91
Sweetwater_River_URDS	10	12	0.22	0.871143	13.775	13.8	3.39	13.8	1.27	14.69	12.81	0.81
Fairbanks_Ranch	3	6	1	0.917431	6.54	6.33	0.94	6.67	0.67	6.83	6.33	0.47
Floodplain_San_Dieguito_River	3	5	0.78	0.910332	5.4925	5	0.3	5.67	0.67	6	5.3	0.46
Creek_Crossing_San_Dieguito	3	6	0.78	1.00545	5.9675	6	0	6	0	5.83	6.04	0.19
Parcel_North_San_Luis_Rey	18	10	0.11	0.845666	11.825	10.94	2.15	11.89	1.34	13.67	10.8	0.8
Parcel_South_San_Luis_Rey	18	10	0.06	0.930016	10.7525	10.47	1.26	10.94	0.94	11	10.6	0.78
Bailey_Creek_Santa_Ysabel	3	7	1.22	0.859159	8.1475	7.67	1.56	8.33	1.49	9	7.59	0.91
Corner_Store_Santa_Ysabel	5	6	0.62	0.706298	8.495	8.4	3.59	8.4	1.88	10.2	6.98	0.99
East_SY_Creek_Crossing_East_Pro	18	14	0.28	0.676165	20.705	25.8	16.2	18.72	2.52	22.33	15.97	1.42
East_SY_Creek_East_Pro	13	6	0.03	1.05356	5.695	6	0	6	0	4.45	6.33	0.74
NorthEast_SY_Creek_East_Pro	17	11	0.18	0.7825	14.0575	13.82	4.26	13.82	2.13	16.47	12.12	1.13
West_SY_Creek_Crossing_East_Pro	19	13	0.12	0.915654	14.1975	13.63	1.25	14.89	1.92	14.15	14.12	1.42
West_SY_Creek_East_Pro	18	11	0.17	0.782222	14.0625	13.83	4.27	13.83	1.64	16.5	12.09	0.82
West_SY_Creek_West_Pro	26	12	0	0.998752	12.015	12	0	12	0	12	12.06	0.25
Sloane_Canyon_I	5	9	0.3	0.93361	9.64	9	0.38	9.8	0.8	10.4	9.36	0.52
Sloane_Canyon_II	29	14	0.11	0.808664	17.3125	18.34	6.96	16.9	1.67	18.79	15.22	0.87
Sweetwater_County_Park_Morrison	3	6	1.11	0.927357	6.47	6.17	0.54	6.67	0.67	6.67	6.37	0.62
Tijuana_River_Valley	15	7	7.95	0.999643	7.0025	7	0	7	0	7	7.01	0.1
Torrey_Pines_SNR	15	10	0.13	0.847997	11.7925	10.93	2.13	11.87	1.32	13.6	10.77	0.7
Upper_San_Diego_River	22	12	1.02	1	12	12	0	12	0	12	12	0.07
Warner_Springs_I	15	13	0.14	0.875863	14.8425	14.87	3.51	14.87	1.9	15.8	13.83	1
Warner_Springs_II	21	14	0	0.999108	14.0125	14	0	14	0	14	14.05	0.23
Wilderness_Gardens_Park	20	11	0	0.998638	11.015	11	0	11	0	11	11.06	0.24
