# Supplementary material for: Quantification of threats to bats at localized spatial scales for conservation and management
Source: PLoS One. 2024 Oct 9;19(10):e0310812. doi: 10.1371/journal.pone.0310812 (PMC11463755; doi:10.1371/journal.pone.0310812)
Supplement: S3 Table — (XLSX) [file pone.0310812.s005.xlsx]

## Sheet: GLMdata
observed_species	projected_species	site	number	waterbody	waterbody.standardized	conserved	unconserved	unconserved.standardized	urban	urban.standardized	pesticide_use	pesticide_use.standardized	light	light.standardized	no_surveys	no_surveys.standardized	pallid	townsends
7	8.1475	bailey_creek	1	2333.6	88146.4	100	0	-45.35	0	-14.72	0.4	0.077	4	-0.91	3	-6.48	0	0
12	9.3925	barnett_ranch_west_upland	2	60974.7	29505.3	0.231111	99.7689	54.4189	17.3906	2.67064	0.6	0.277	4.5061	-0.403897	9	-0.48	0	1
12	12.785	barrett_lake	3	1.32872e+06	-1.23824e+06	100	0	-45.35	0	-14.72	0.1	-0.223	4.5	-0.41	16	6.52	1	1
11	11.7125	boden_canyon	4	15044	75436	74.3333	25.6667	-19.6833	0	-14.72	0.3	-0.023	4.5	-0.41	7	-2.48	0	0
4	4.7975	cabrillo	5	0	90480	0	100	54.65	0.345974	-14.374	0	-0.323	6.28191	1.37191	9	-0.48	0	0
8	8.47	central_draw	6	15078.1	75401.9	0	100	54.65	25.558	10.838	0.6	0.277	5	0.09	3	-6.48	0	0
9	9.4925	cibbets_flat	7	0	90480	99.4856	0.514442	-44.8356	0	-14.72	0.5	0.177	3.60443	-1.30557	4	-5.48	0	0
11	11.5825	cleveland_upper_pine_creek	8	7599.92	82880.1	95.61	4.39	-40.96	1.7732	-12.9468	0.2	-0.123	4	-0.91	4	-5.48	0	0
11	11.02	clover_flat	9	6017.65	84462.3	99.3889	0.611114	-44.7389	1.14439	-13.5756	0.5	0.177	3.36689	-1.54311	3	-6.48	1	1
13	13.7425	corte_madera	10	1870.98	88609	100	0	-45.35	0	-14.72	0.5	0.177	4	-0.91	16	6.52	1	1
14	15.415	cottonwood_marron_spring	11	0	90480	100	0	-45.35	0.0299763	-14.69	0.2	-0.123	4.5	-0.41	10	0.52	1	1
10	11.8025	dulzura_creek_confluence	12	1457.34	89022.7	87.0789	12.9211	-32.4289	1.46432	-13.2557	0	-0.323	5	0.09	14	4.52	0	1
10	9.67	east_oaks_cleveland	13	24723.8	65756.2	1.16667	98.8333	53.4833	47.5393	32.8193	0.3	-0.023	4.75783	-0.152169	6	-3.48	0	0
5	5.695	east_sy_creek_east	14	11358.5	79121.5	0	100	54.65	0.499617	-14.2204	0.4	0.077	4	-0.91	6	-3.48	0	0
13	13.7275	el_monte	15	7280.03	83200	72.9267	27.0733	-18.2767	16.8796	2.15957	0.5	0.177	4.98863	0.0786279	22	12.52	1	1
5	6.54	fairbanks_ranch	16	165471	-74990.7	0.885556	99.1144	53.7644	64.8644	50.1444	0.5	0.177	5	0.09	3	-6.48	0	0
6	7.28	fake_pond	17	15078.1	75401.9	0	100	54.65	25.558	10.838	0.6	0.277	5	0.09	3	-6.48	0	0
5	5.4925	floodplain	18	70475.8	20004.2	0.814444	99.1856	53.8356	50.9312	36.2112	0.5	0.177	5	0.09	3	-6.48	0	0
14	10.46	hellhole	19	13528.9	76951.1	0	100	54.65	9.11307	-5.60693	0	-0.323	4.33409	-0.575909	3	-6.48	1	1
6	6.645	hollenbeck_canyon	20	1708.65	88771.4	98.9089	1.09111	-44.2589	1.85981	-12.8602	0.2	-0.123	4.61144	-0.298555	3	-6.48	0	0
10	9.5025	holly_south_riparian	21	5269.14	85210.9	21.42	78.58	33.23	20.4492	5.72917	0.6	0.277	5	0.09	9	-0.48	0	1
7	7.7775	honey_springs_creek	22	1708.65	88771.4	98.9089	1.09111	-44.2589	1.85981	-12.8602	0.2	-0.123	4.61144	-0.298555	14	4.52	0	0
10	10.6375	honey_springs_ranch	23	10677	79803	99.5478	0.452225	-44.8978	0.32403	-14.396	0	-0.323	5	0.09	5	-4.48	1	1
9	9.515	jamul_creek_above_daly	24	10376.1	80103.9	80.8522	19.1478	-26.2022	9.24704	-5.47296	0	-0.323	5	0.09	15	5.52	0	0
7	7.7325	jamul_creek_below_kiln	25	16061.1	74418.9	89.4311	10.5689	-34.7811	0.897943	-13.8221	0	-0.323	5	0.09	16	6.52	0	0
12	14.4075	laguna_troughs	26	0	90480	91.8122	8.18777	-37.1622	0.481507	-14.2385	0.1	-0.223	3.09239	-1.81761	10	0.52	0	1
8	9.4775	living_coast	27	543903	-453423	0	100	54.65	80.4707	65.7507	0	-0.323	7.6382	2.7282	43	33.52	0	0
5	7.28	maintanence_shed	28	16061.1	74418.9	89.4311	10.5689	-34.7811	0.897943	-13.8221	0	-0.323	5	0.09	3	-6.48	0	0
15	15.805	marron	29	0	90480	100	0	-45.35	0.0299763	-14.69	0.2	-0.123	4.5	-0.41	6	-3.48	1	1
4	4	middle_parcel_south	30	468916	-378436	100	0	-45.35	0.329736	-14.3903	0.3	-0.023	5	0.09	2	-7.48	0	0
8	9.7275	mission_trails	31	0	90480	19.4444	80.5556	35.2056	21.9454	7.22542	0.1	-0.223	6.5	1.59	3	-6.48	0	0
7	7.47	north_creek	32	15078.1	75401.9	0	100	54.65	25.558	10.838	0.6	0.277	5	0.09	3	-6.48	0	0
12	14.255	north_oaks_cleveland	33	21497.7	68982.3	9.90556	90.0944	44.7444	6.51732	-8.20268	0.3	-0.023	5	0.09	6	-3.48	1	1
10	10.495	northeast_dulzura_creek	34	10677	79803	99.5478	0.452225	-44.8978	0.32403	-14.396	0.2	-0.123	5	0.09	15	5.52	1	0
7	7.01	oak_oasis	35	732444	-641964	31.9078	68.0922	22.7422	8.72261	-5.99739	0.3	-0.023	5	0.09	7	-2.48	0	0
11	12.7375	otay_river_valley	36	17524	72956	39.9133	60.0867	14.7367	10.4643	-4.25573	0	-0.323	6.5	1.59	3	-6.48	1	1
10	10.54	pamo_II	37	20258.9	70221.1	100	0	-45.35	0	-14.72	0.4	0.077	4.24932	-0.660677	3	-6.48	0	1
14	13.8525	pamo_valley_I	38	4450.27	86029.7	100	0	-45.35	0.0899284	-14.6301	0.3	-0.023	4.5	-0.41	3	-6.48	0	1
10	11.825	parcel_north	39	14109.4	76370.6	0	100	54.65	38.7584	24.0384	1	0.677	5	0.09	6	-3.48	1	0
10	10.7525	parcel_south	40	30992.3	59487.7	53.6822	46.3178	0.967779	35.598	20.878	1	0.677	5	0.09	6	-3.48	1	1
9	7.875	penasquitos_lower	41	5751.49	84728.5	49.5989	50.4011	5.05111	27.6166	12.8966	0.2	-0.123	6.5	1.59	9	-0.48	0	0
12	11.6425	ramona_grasslands	42	11580.2	78899.8	0	100	54.65	0.401735	-14.3183	0.6	0.277	5	0.09	20	10.52	1	1
1	0	rancho_canada	43	4019.83	86460.2	100	0	-45.35	1.35809	-13.3619	0.6	0.277	4.82519	-0.0848052	2	-7.48	0	0
14	10.375	san_felipe1	44	0	90480	97.46	2.54	-42.81	0	-14.72	0.4	0.077	3.83631	-1.07369	6	-3.48	0	1
10	17.4525	san_felipe2	45	0	90480	100	0	-45.35	0	-14.72	0.5	0.177	3.25865	-1.65135	8	-1.48	0	1
9	9.5625	sd_river	46	0	90480	100	0	-45.35	5.52752	-9.19248	0.1	-0.223	6.5	1.59	10	0.52	0	0
8	9.55	sdnhm_west_oaks	47	21497.7	68982.3	9.90556	90.0944	44.7444	66.5173	51.7973	0.3	-0.023	5	0.09	6	-3.48	0	0
9	9.64	sloane_I	48	52615.2	37864.8	0.35	99.65	54.3	11.6986	-3.02144	0.2	-0.123	5	0.09	5	-4.48	0	0
14	17.3125	sloane_II	49	52615.2	37864.8	0.35	99.65	54.3	11.6986	-3.02144	0.1	-0.223	5	0.09	29	19.52	0	1
7	7.54	south_parcel_west	50	1.47607e+06	-1.38559e+06	72.4378	27.5622	-17.7878	28.8401	14.1201	0.3	-0.023	5	0.09	4	-5.48	0	0
7	8.085	south_slope	51	23724.4	66755.6	9.58778	90.4122	45.0622	30.613	15.893	0.3	-0.023	5	0.09	3	-6.48	0	0
8	9.1475	southwest_grove	52	404.664	90075.3	52.8378	47.1622	1.81222	6.80594	-7.91406	0.3	-0.023	6.5	1.59	3	-6.48	0	0
5	6.47	sweetwater_county_park	53	25004.3	65475.7	0	100	54.65	88.9399	74.2199	0.2	-0.123	6.5	1.59	1	-8.48	0	0
6	7.0025	tijuana_riv_val	54	1927.58	88552.4	30.21	69.79	24.44	45.1212	30.4012	0.4	0.077	6.74002	1.83002	15	5.52	0	0
9	11.7925	torrey_pines_snr	55	343963	-253483	53.5511	46.4489	1.09889	17.4685	2.74853	0.3	-0.023	5.77146	0.861465	15	5.52	0	0
12	12	upper_sd_riv	56	841.89	89638.1	99.9978	0.0022202	-45.3478	2.4085	-12.3115	0.1	-0.223	4.5	-0.41	22	12.52	0	1
12	13.775	URDS	57	3925.99	86554	98.9478	1.05222	-44.2978	10.7267	-3.99328	0.2	-0.123	6.5	1.59	10	0.52	0	0
13	14.8425	warner_springs_I	58	0	90480	100	0	-45.35	0	-14.72	0.4	0.077	4.5	-0.41	15	5.52	1	1
14	14.0125	warner_springs_II	59	48486.6	41993.4	96.7967	3.20333	-42.1467	0.919286	-13.8007	0.4	0.077	4.5	-0.41	21	11.52	1	1
6	6.54	west_creek	60	15078.1	75401.9	0	100	54.65	25.558	10.838	0.6	0.277	4.5	-0.41	3	-6.48	0	0
4	3.9675	west_draw	61	41240.9	49239.1	56.7778	43.2222	-2.12778	7.82294	-6.89706	0.3	-0.023	4.5	-0.41	3	-6.48	0	0
12	14.1975	west_sy_creek_crossing_east	62	2333.6	88146.4	100	0	-45.35	0	-14.72	0.4	0.077	4	-0.91	13	3.52	0	1
12	12.015	west_sy_creek_west	63	19317.2	71162.8	16.9522	83.0478	37.6978	0.331679	-14.3883	0.4	0.077	4	-0.91	12	2.52	1	1
11	11.015	wilderness_gardens	64	27985.1	62494.9	49.7922	50.2078	4.85778	0	-14.72	0.8	0.477	4.5	-0.41	20	10.52	0	1
